# Supplementary material for: The AP-1 Transcription Factor c-Jun Prevents Stress-Imposed Maladaptive Remodeling of the Heart
Source: PLoS One. 2013 Sep 10;8(9):e73294. doi: 10.1371/journal.pone.0073294 (PMC3769267; doi:10.1371/journal.pone.0073294)
Supplement: Table S5 — (XLSX) [file pone.0073294.s010.xlsx]

## Sheet: Merged
Muscle organization and contraction
AFFY_ID	Gene Name	Gene Symbol	Fold change (JunDeltamu vs Junf/f)	P.Value	Fold change by QPCR
1452651_a_at	myosin, light polypeptide 1	Myl1	2.05774	0.000197937	2.07, P<0.05
1427203_at	myosin XVB	Myo15b	1.38124	0.010083
1427728_at	cholinergic receptor, nicotinic, gamma polypeptide	Chrng	1.34316	0.00671181
1450510_a_at	calcium channel, voltage-dependent, P/Q type, alpha 1A subunit	Cacna1a	1.3243	0.00407349
1451891_a_at	dysferlin	Dysf	0.762688	0.0352178
1421253_at	nebulin-related anchoring protein	Nrap	0.762468	0.0062972	0.43, P<0.005
1435321_at, 1453802_at	LIM and calponin homology domains 1	Limch1	0.758288	0.0287437
1423594_a_at	endothelin receptor type B	Ednrb	0.752058	0.0222613
1419738_a_at	tropomyosin 2, beta	Tpm2	0.747353	0.00964189	0.54, P<0.05
1456968_at	actinin 2, alpha	Actn2	0.737208	0.0086911	1.02, NS
1441153_at	utrophin	Utrn	0.7341	0.0361908
1426108_s_at	calcium channel voltage-dependent	Cacnb1	0.704512	0.00156573
1426850_a_at	mitogen activated protein kinase kinase 6	Map2k6	0.640371	0.00354824
1417917_at	calponin 1	Cnn1	0.62781	0.0253983
1425505_at	myosin, light polypeptide kinase	Mylk	0.62284	0.0454791	1.16, NS
1427735_a_at	actin, alpha 1, skeletal muscle	Acta1	0.575769	0.0671875	0.59, P<0.05
1422598_at	calsequestrin 1	Casq1	0.349	0.000324992	0.16, P<0.0001
1455736_at	myosin binding protein C, fast-type	Mybpc2	0.2036	1.05934e-05	0.25, P<0.0001
1448595_a_at	brain expressed gene 1	Bex1	0.149618	0.000738655	0.5, P<0.05
Cytoskeleton organization and biogenesis
AFFY_ID	Gene Name	Gene Symbol	Fold change	P.Value	Fold change by QPCR
1417645_at	sarcospan	Sspn	1.4681	0.0367542	0.76, NS
1424640_at	ADP-ribosylation factor-like 8A	Arl8a	1.36301	0.0155308
1436833_x_at	tubulin tyrosine ligase-like 1	Ttll1	1.34393	0.0474907
1423946_at	PDZ and LIM domain 2	Pdlim2	1.34192	0.00695235
1448259_at	follistatin-like 1	Fstl1	1.30064	0.00621598	1.64, P<0.001
1458667_at	ninein-like	Ninl	0.759814	0.0351239
1431098_at	CAP-GLY domain containing linker protein 1	Clip1	0.758241	0.0369111
1421205_at	ataxia telangiectasia mutated homolog (human)	Atm	0.754444	0.0350244
1458550_at	myosin ID	Myo1d	0.741109	0.011093
1417542_at	ribosomal protein S6 kinase, polypeptide 2	Rps6ka2	0.726267	0.027067
1455967_at	sorbin and SH3 domain containing 1	Sorbs1	0.725808	0.003555
1459560_at	speckle-type POZ protein-like	Spopl	0.713402	0.0205354
1436986_at	syntrophin, basic 2	Sntb2	0.713366	0.0386325
1418569_at	filamin binding LIM protein 1	Fblim1	0.695605	0.0252198	1.22, NS
1416554_at	PDZ and LIM domain 1 (elfin)	Pdlim1	0.693017	0.00209362
1431292_a_at, 1439440_x_at	twinfilin, actin-binding protein, homolog 2 (Drosophila)	Twf2	0.690114	0.0139824
1445137_at	protein tyrosine kinase 2	Ptk2	0.687708	0.019913
1451642_at, 1455182_at	kinesin family member 1B	Kif1b	0.671167	0.0196217	1.16, NS
1418155_at	myotilin	Myot	0.369151	8.52904e-06	0.36, P<0.02
Extracellular matrix remodeling
AFFY_ID	Gene Name	Gene Symbol	Fold change	P.Value	Fold change by QPCR
1457296_at	cartilage intermediate layer protein, nucleotide pyrophosphohydrolase	Cilp	2.62063	0.008319	3.38, P<0.05
1423606_at	periostin, osteoblast specific factor	Postn	2.22323	0.00999377	5.36, P<0.005
1418449_at	ladinin	Lad1	1.97019	0.000537369	1.23, NS
1426876_at, 1438980_x_at	peptidase M20 domain containing 1	Pm20d1	1.6046	0.00038872
1424981_at, 1451555_at	neurolysin (metallopeptidase M3 family)	Nln	1.50675	0.00919698	1.68, P<0.05
1423915_at	olfactomedin-like 2B	Olfml2b	1.50188	0.00467282
1449082_at, 1418454_at	microfibrillar associated protein 5	Mfap5	1.45941	0.00262459
1416953_at	connective tissue growth factor	Ctgf	1.37662	0.185083	3.68, P<0.05
1450719_at	meprin 1 alpha	Mep1a	1.37392	0.00460283
1453839_a_at	peptidase inhibitor 16	Pi16	1.36937	0.00500922	1.33, NS
1427457_a_at	bone morphogenetic protein 1	Bmp1	1.35064	0.0107409	1.66, P<0.05
1448593_at	WNT1 inducible signaling pathway protein 1	Wisp1	1.35026	0.00365484	1.92, P<0.05
1452106_at	nephronectin	Npnt	0.744086	0.00464875
1421977_at	matrix metallopeptidase 19	Mmp19	0.714362	0.00369474
1452270_s_at	cubilin (intrinsic factor-cobalamin receptor)	Cubn	0.478847	0.0024275
Metabolic processes
AFFY_ID	Gene Name	Gene Symbol	Fold change	P.Value	Fold change by QPCR
1454694_a_at	topoisomerase (DNA) II alpha	Top2a	1.5112	0.00251664
1443778_at	SRY-box containing gene 4	Sox4	1.44789	0.0370926
1422724_at	male germ cell-associated kinase	Mak	1.41219	0.0124236
1445109_at	WD repeat domain 4	Wdr4	1.40565	0.00980193
1419551_s_at	serine/threonine kinase 39	Stk39	1.37992	0.00565696
1453522_at	D-tyrosyl-tRNA deacylase 2	Dtd2	1.36774	0.0193346
1450134_at	lysyl oxidase-like 4	Loxl4	1.33263	0.0167806
1458895_at	N(alpha)-acetyltransferase 11, NatA catalytic subunit	Naa11	1.33203	0.00865929
1437812_x_at	alpha glucosidase 2 alpha neutral subunit	Ganab	1.32963	0.0137612
1444505_at	zinc finger, MIZ-type containing 1	Zmiz1	1.32911	0.0399587
1431875_a_at	E2F transcription factor 1	E2f1	1.32791	0.0494736
1425824_a_at	proprotein convertase subtilisin/kexin type 4	Pcsk4	1.31823	0.0116871
1437318_at	p21 protein (Cdc42/Rac)-activated kinase 3	Pak3	1.31069	0.025061
1416125_at	FK506 binding protein 5	Fkbp5	1.30982	0.00788779
1418505_at	nudix (nucleoside diphosphate linked moiety X)-type motif 4	Nudt4	1.30319	0.0237832
1455027_at	RUN and FYVE domain containing 3	Rufy3	1.30085	0.0435435
1434474_at	ATP-binding cassette, sub-family A (ABC1), member 5	Abca5	0.766564	0.0219198
1434777_at	v-myc myelocytomatosis viral oncogene homolog 1, lung carcinoma derived (avian)	Mycl1	0.766295	0.00647781
1426938_at	neuro-oncological ventral antigen 1	Nova1	0.764516	0.00528817
1447275_at	Bardet-Biedl syndrome 12 (human)	Bbs12	0.761423	0.0052935
1425274_at	aspartate-beta-hydroxylase	Asph	0.760893	0.0156736
1417253_at	FSHD region gene 1	Frg1	0.758931	0.0141553
1445387_at	SUMO/sentrin specific peptidase 6	Senp6	0.758546	0.0417343
1448896_at	phosphatidylinositol glycan anchor biosynthesis, class F	Pigf	0.75201	0.0417221
1452695_at	endoplasmic reticulum protein 27	Erp27	0.75096	0.025003
1446147_at	RNA binding motif protein 39	Rbm39	0.748326	0.0339207
1425863_a_at	protein tyrosine phosphatase, receptor type, O	Ptpro	0.736291	0.0308956
1452907_at	galactosylceramidase	Galc	0.733262	0.0252685
1428649_at	cullin associated and neddylation disassociated 1	Cand1	0.730102	0.00636862
1434460_at	Bardet-Biedl syndrome 4 (human)	Bbs4	0.728019	0.0055131
1423748_at	pyruvate dehydrogenase kinase, isoenzyme 1	Pdk1	0.727197	0.00601661
1453058_at	WD repeat domain 5B	Wdr5b	0.727109	0.0127295
1450928_at	inhibitor of DNA binding 4	Id4	0.72509	0.0155477
1449183_at	catechol-O-methyltransferase	Comt	0.723281	0.015819
1456141_x_at	BRCA1/BRCA2-containing complex, subunit 3	Brcc3	0.720603	0.0148805
1416497_at	protein disulfide isomerase associated 4	Pdia4	0.720559	0.0494237
1430075_at	splicing factor 3b, subunit 3	Sf3b3	0.717008	0.0237407
1449088_at	fructose bisphosphatase 2	Fbp2	0.713201	0.0168999	0.57, P<0.01
1422090_a_at	6-phosphofructo-2-kinase/fructose-2,6-biphosphatase 2	Pfkfb2	0.711628	0.0311772
1417227_at	methylcrotonoyl-Coenzyme A carboxylase 1 (alpha)	Mccc1	0.707165	0.00208197
1423858_a_at	3-hydroxy-3-methylglutaryl-Coenzyme A synthase 2	Hmgcs2	0.704749	0.0274656
1437202_at	myb-like, SWIRM and MPN domains 1	Mysm1	0.703714	0.0364176
1428183_at	ankyrin repeat domain 23	Ankrd23	0.703076	0.0193242
1442382_at	microtubule associated serine/threonine kinase family member 4	Mast4	0.699574	0.016048	0.53, NS
1424716_at	retinol saturase (all trans retinol 13,14 reductase)	Retsat	0.698948	0.0132211
1415864_at, 1448119_at	2,3-bisphosphoglycerate mutase	Bpgm	0.693682	0.0144433
1437108_at	LSM6 homolog, U6 small nuclear RNA associated (S. cerevisiae)	Lsm6	0.687347	0.0251031
1419549_at	arginase 1	Arg1	0.679288	0.00436746
1426519_at	procollagen-proline, 2-oxoglutarate 4-dioxygenase (proline 4-hydroxylase), alpha 1 polypeptide	P4ha1	0.677315	0.0159874
1458701_at	preimplantation protein 4	Prei4	0.652715	0.00195981
1425303_at	glucokinase	Gck	0.63504	0.0634237	0.31, P<0.001
1420658_at	uncoupling protein 3 (mitochondrial, proton carrier)	Ucp3	0.633982	0.029955
1451064_a_at	phosphoserine aminotransferase 1	Psat1	0.579121	0.0114277
1417273_at	pyruvate dehydrogenase kinase, isoenzyme 4	Pdk4	0.571076	0.0487739
1459311_at	phosphodiesterase 4D, cAMP specific	Pde4d	0.47257	0.00520022
1449065_at	acyl-CoA thioesterase 1	Acot1	0.460907	0.0323943
Developmental processes
AFFY_ID	Gene Name	Gene Symbol	Fold change		Fold change by QPCR
AFFX-MURINE_b1_at	peroxisomal biogenesis factor 13	Pex13	1.53874	0.0012929
1418061_at	latent transforming growth factor beta binding protein 2	Ltbp2	1.51497	0.0338691
1425385_a_at	immunoglobulin heavy chain 1a (serum IgG2a)	Igh-1h	1.5142	0.0298587
1455122_at	patched domain containing 2	Ptchd2	1.48786	0.00221321
1422057_at	nodal	Nodal	1.45509	0.00249797
1460258_at	leukocyte cell derived chemotaxin 1	Lect1	1.4521	0.00907904
1437686_x_at, 1424667_a_at	cut-like homeobox 1	Cux1	1.44336	0.0359193
1422221_at	heart and neural crest derivatives expressed transcript 2	Hand2	1.43871	0.0224413
1436188_a_at	N-myc downstream regulated gene 4	Ndrg4	1.42961	0.00282612	1.82, P<0.02
1439145_at	lymphocyte protein tyrosine kinase	Lck	1.37291	0.00337209
1421245_at	sclerostin	Sost	1.37205	0.00439396
1438492_at	suppressor of cytokine signaling 7	Socs7	1.3661	0.0213143
1421409_at	musashi RNA-binding protein 1	Msi1	1.3503	0.038883
1450684_at, 1422607_at	ets variant gene 1	Etv1	1.35014	0.00574827
1427168_a_at	collagen, type XIV, alpha 1	Col14a1	1.32873	0.0291386
1427683_at	early growth response 2	Egr2	1.32495	0.0401409
1426029_a_at	nuclear factor of activated T cells 5	Nfat5	1.32413	0.0188268
1419517_at	cornichon homolog 3 (Drosophila)	Cnih3	1.32241	0.00925067
1449207_a_at	kinesin family member 20A	Kif20a	1.31983	0.00947867
1450325_at	angiopoietin 4	Angpt4	1.31976	0.0238119
1421769_at	LIM homeobox transcription factor 1 beta	Lmx1b	1.31893	0.0329456
1442096_at	leucine rich repeat containing 66	Lrrc66	1.3162	0.00623784
1451964_at	melanoma inhibitory activity 2	Mia2	1.316	0.0304217
1440204_at	RIKEN cDNA 3110039M20 gene	3110039M20Rik	1.31558	0.0286596
1420569_at	chondroadherin	Chad	1.3152	0.00504965
1427286_at	RNA binding protein, fox-1 homolog (C. elegans) 3	Rbfox3	1.31222	0.0132137
1423146_at	hairy and enhancer of split 5 (Drosophila)	Hes5	1.30601	0.00837506
1441840_x_at	strawberry notch homolog 2 (Drosophila)	Sbno2	1.30309	0.0239495
1422861_s_at	PDZ and LIM domain 5	Pdlim5	1.30098	0.0219697
1440150_at	transglutaminase 3, E polypeptide	Tgm3	1.30017	0.0178474
1452380_at	Eph receptor A7	Epha7	0.768591	0.0303319
1442062_at	SMAD family member 2	Smad2	0.765217	0.0312283
1423952_a_at	keratin 7	Krt7	0.764715	0.0253298
1425811_a_at	cysteine and glycine-rich protein 1	Csrp1	0.763557	0.00534879
1434776_at	sema domain, seven thrombospondin repeats (type 1 and type 1-like), transmembrane domain (TM) and short cytoplasmic domain, (semaphorin) 5A	Sema5a	0.763449	0.00715292
1426880_at	enhancer trap locus 4	Etl4	0.75597	0.0112689
1457930_at	lysine (K)-specific demethylase 5C	Kdm5c	0.753851	0.0174706
1439946_at	myocyte enhancer factor 2C	Mef2c	0.753736	0.0236097
1422894_at	Scm-like with four mbt domains 1	Sfmbt1	0.753363	0.00572674
1419207_at	zinc finger protein 37	Zfp37	0.751614	0.0257958
1450472_s_at	SMAD family member 3	Smad3	0.743354	0.0234474
1449465_at	reelin	Reln	0.742643	0.0143182
1430695_at	toll-like receptor 4	Tlr4	0.740611	0.0190718	1.32, NS
1426258_at	sortilin-related receptor, LDLR class A repeats-containing	Sorl1	0.735983	0.00749204
1418470_at	Yamaguchi sarcoma viral (v-yes) oncogene homolog 1	Yes1	0.732833	0.0456337
1441897_at	RIKEN cDNA B230120H23 gene	B230120H23Rik	0.730171	0.0279594
1446500_at	myocyte enhancer factor 2A	Mef2a	0.722955	0.00343331
1434376_at	CD44 antigen	Cd44	0.720563	0.00354077
1439768_x_at	sema domain, immunoglobulin domain (Ig), TM domain, and short cytoplasmic domain	Sema4f	0.716951	0.00509809
1455034_at	nuclear receptor subfamily 4, group A, member 2	Nr4a2	0.707168	0.0236521
1457038_at	Fras1 related extracellular matrix protein 2	Frem2	0.702283	0.0231932
1449732_at	zinc finger and SCAN domain containing 21	Zscan21	0.698553	0.0467458
1441230_at	fibronectin type III domain containing 3B	Fndc3b	0.695808	0.00286829
1417543_at	ribosomal protein S6 kinase, polypeptide 2	Rps6ka2	0.692481	0.0184423
1424234_s_at	mesenchyme homeobox 2	Meox2	0.685411	0.0449802
1447174_at	Transcribed locus		0.684836	0.00299842
1458296_at	exostoses (multiple) 1	Ext1	0.658486	0.00740567
1443430_at	CASP2 and RIPK1 domain containing adaptor with death domain	Cradd	0.651754	0.00672285
1432281_a_at	integrin beta 6	Itgb6	0.642339	0.00172062	0.72, NS
1435227_at	B-cell leukemia/lymphoma 11B	Bcl11b	0.603532	0.00412459
1443315_at	dystrophin, muscular dystrophy	Dmd	0.597153	0.0455825
1418028_at	dopachrome tautomerase	Dct	0.578443	0.0269073
1437744_at	SLIT and NTRK-like family member 4	Slitrk4	0.433217	0.000383711
1448694_at, 1417409_at	Jun oncogene	Jun	0.422523	0.000444393
Other
AFFY_ID	Gene Name	Gene Symbol	Fold change		Fold change by QPCR
1421430_at, 1442771_at	RAD51-like 1 (S. cerevisiae)	Rad51l1	4.30879	3.30826e-05	3.37, NS
1427477_at	transmembrane protease serine 13	Tmprss13	1.95456	0.000373082
1417741_at	liver glycogen phosphorylase	Pygl	1.87299	0.000166638
1429700_at	RIKEN cDNA 3110040M04 gene	3110040M04Rik	1.64887	0.00464828
1443847_x_at	AF4/FMR2 family member 2	Aff2	1.62219	0.0177207
1434202_a_at, 1435918_at, 1434203_at	cDNA sequence BC055107	BC055107	1.6027	0.00128328
1452664_a_at	transmembrane 7 superfamily member 3	Tm7sf3	1.5435	0.0205389
1438918_at	farnesyl diphosphate farnesyl transferase 1	Fdft1	1.52482	0.00105324
1455679_at	Oligonucleotide/oligosaccharide-binding fold containing 2A	Obfc2a	1.51797	0.00438933
1424960_at	epsin 3	Epn3	1.51658	0.00948524
1460049_s_at	RIKEN cDNA 1500015O10 gene	1500015O10Rik	1.50477	0.0426942
1417275_at, 1432558_a_at	myelin and lymphocyte protein, T-cell differentiation protein	Mal	1.49767	0.0126232
1445708_x_at	RIKEN cDNA 3110021A11 gene	3110021A11Rik	1.49753	0.0308247
1422710_a_at	calcium channel voltage-dependent T type alpha 1H subunit	Cacna1h	1.49044	0.000758917
1438908_at	mitogen activated protein kinase kinase kinase 12	Map3k12	1.48639	0.0108907
1438754_at	telomerase associated protein 1	Tep1	1.48487	0.003465
1420357_s_at	X-linked lymphocyte-regulated 3	Xlr3	1.48401	0.00361215
1452730_at	ribosomal protein S4 Y-linked 2	Rps4y2	1.48007	0.00173045
1422281_at	somatostatin receptor 4	Sstr4	1.4765	0.0125959
1446582_at	DNA polymerase N	Poln	1.47251	0.00745679
1453456_at	RIKEN cDNA 2900084O13 gene	2900084O13Rik	1.47096	0.0354506
1456591_x_at	A kinase (PRKA) anchor protein 3	Akap3	1.43594	0.0171182
1442159_at	DNA segment Chr 2	D2Ertd48e	1.43374	0.0191541
1448211_at	ATPase, H+ transporting, lysosomal V0 subunit E2	Atp6v0e2	1.43147	0.012284
1439433_a_at	solute carrier family 35 (UDP-galactose transporter) member A2	Slc35a2	1.42702	0.035564
1428014_at	histone cluster 1 H4h	Hist1h4	1.42635	0.00977222
1437596_at	Ly6/Plaur domain containing 4	Lypd4	1.42552	0.00278782
1420349_at	prostaglandin F receptor	Ptgfr	1.42445	0.0181126
1457797_at	expressed sequence AI605517	AI605517	1.42123	0.00410528
1453618_at	RIKEN cDNA 4933424N20 gene	4933424N20Rik	1.41156	0.00411737
1424834_s_at	inositol 1,4,5-triphosphate receptor 2	Itpr2	1.40837	0.00305181
1456929_at	CDNA sequence BC042782	BC042782	1.40814	0.00447066
1427509_at	BAI1-associated protein 3	Baiap3	1.40734	0.00164396
1430697_at	Alport syndrome, mental retardation, midface hypoplasia and elliptocytosis chromosomal region gene 1	Ammecr1	1.40727	0.00556862
1445362_at	protein tyrosine phosphatase domain containing 1	Ptpdc1	1.40654	0.0090478
1446134_at	expressed sequence C78115	C78115	1.4033	0.00734305
1428986_at	solute carrier family 17 (sodium-dependent inorganic phosphate cotransporter) member 7	Slc17a7	1.40286	0.0157638
1437418_at	predicted gene 3515	Gm3515	1.40258	0.0362038
1442304_at	predicted gene 3916	Gm3916	1.4024	0.00581548
1432923_at	RIKEN cDNA 2810404I24 gene	2810404I24Rik	1.3998	0.00643969
1454208_at	RIKEN cDNA 4930483O08 gene	4930483O08Rik	1.39854	0.00508004
1453460_at	RIKEN cDNA 1700012I11 gene	1700012I11Rik	1.39854	0.0358288
1427894_at	vasorin	Vasn	1.39505	0.00213345
1420741_x_at	late cornified envelope 1I	Lce1i	1.39415	0.0421964
1459757_x_at	CCR4-NOT transcription complex, subunit 10	Cnot10	1.39332	0.010034
1426231_at	vitrin	Vit	1.39135	0.0121735
1442417_at	mediator of RNA polymerase II transcription, subunit 8 homolog (yeast)	Med8	1.3899	0.00225742
1434191_at	transmembrane protein 195	Tmem195	1.38873	0.00344808
1435854_at	oligodendrocytic myelin paranodal and inner loop protein	Opalin	1.38791	0.00925041
1427975_at	RAS-like, family 10, member A	Rasl10a	1.38789	0.00955432
1421768_a_at	homer homolog 1 (Drosophila)	Homer1	1.3814	0.0376322
1427180_at	solute carrier family 27 (fatty acid transporter), member 3	Slc27a3	1.37943	0.0402296
1460440_at	latrophilin 3	Lphn3	1.37852	0.00348011
1455627_at	collagen, type VIII, alpha 1	Col8a1	1.37499	0.0272594
1448612_at	stratifin	Sfn	1.37458	0.00241475
1418976_s_at	cell death-inducing DNA fragmentation factor, alpha subunit-like effector B	Cideb	1.3727	0.0459073
1444182_at	RIKEN cDNA 2210010C17 gene	2210010C17Rik	1.37084	0.0165339
1443287_at	ankyrin repeat domain 63	Ankrd63	1.37025	0.0156207
1421163_a_at	nuclear factor I/A	Nfia	1.37024	0.0295429
1454470_at	RIKEN cDNA 4930404F17 gene	4930404F17Rik	1.36937	0.0332097
1442101_at	leucine rich repeat and fibronectin type III, extracellular 1	Elfn1	1.36843	0.0412234
1426131_at	protease, serine, 44	Prss44	1.36836	0.009216
1457989_at	solute carrier family 4, sodium bicarbonate transporter-like, member 11	Slc4a11	1.3663	0.0178595
1439821_at	Lrp2 binding protein	Lrp2bp	1.36548	0.015688
1449824_at	proteoglycan 4 (megakaryocyte stimulating factor, articular superficial zone protein)	Prg4	1.36513	0.0417834
1456590_x_at	aldo-keto reductase family 1 member B3 (aldose reductase)	Akr1b3	1.3633	0.00260092
1419291_x_at	growth arrest specific 5	Gas5	1.36315	0.0171587
1436659_at	doublecortin-like kinase 1	Dclk1	1.3629	0.0380355
1422891_at	histocompatibility 2, class II antigen E alpha, pseudogene	H2-Ea-ps	1.36231	0.0489664
1438273_at	predicted gene 13718	Gm13718	1.36022	0.0111295
1422278_at	dopamine receptor D3	Drd3	1.35956	0.018783
1460142_at	DNA segment, Chr 13, ERATO Doi 324, expressed	D13Ertd324e	1.35909	0.0311916
1437675_at	solute carrier family 8 (sodium/calcium exchanger), member 1	Slc8a1	1.35878	0.00999087
1430505_at, 1457243_at	transmembrane protein 219	Tmem219	1.35765	0.00480051
1427833_at	serine protease inhibitor 16	Spi16	1.3564	0.0127262
1445754_at	acetyl-Coenzyme A carboxylase beta	Acacb	1.35419	0.0047094
1444590_at	DDHD domain containing 2	Ddhd2	1.3515	0.0141611
1441453_at	RIKEN cDNA 8030453O22 gene	8030453O22Rik	1.34967	0.00862672
1430413_at	transmembrane protein 29	Tmem29	1.34958	0.00685697
1433283_s_at	oppositely-transcribed, rearranged locus on the Y	Orly	1.34816	0.00510316
1430858_at	RIKEN cDNA 4632433K11 gene	4632433K11Rik	1.34705	0.0199128
1427753_at	immunoglobulin kappa variable 1-135	Igkv1-135	1.34669	0.00713556
1415822_at	stearoyl-Coenzyme A desaturase 2	Scd2	1.34389	0.00734517
1421319_at	prostaglandin F2 receptor negative regulator	Ptgfrn	1.34304	0.0201837
1424218_a_at	cAMP responsive element binding protein 3-like 4	Creb3l4	1.34283	0.0195686
1450278_at	tachykinin receptor 3	Tacr3	1.34234	0.0190714
1454338_at	proline-rich coiled-coil 2C	Prrc2c	1.34166	0.00951477
1460518_at	RIKEN cDNA E130119H09 gene	E130119H09Rik	1.33978	0.0218038
1418723_at	lysophosphatidic acid receptor 3	Lpar3	1.33832	0.0304017
1456848_at	centrosomal protein 89	Cep89	1.33824	0.00402156
1443493_at	DEAH (Asp-Glu-Ala-His) box polypeptide 37	Dhx37	1.33703	0.0231209
1451210_at	phosphatidic acid phosphatase type 2C	Ppap2c	1.33686	0.00403419
1421632_at	potassium intermediate/small conductance calcium-activated channel, subfamily N, member 3	Kcnn3	1.33674	0.00387563
1450256_at	cerberus 1 homolog (Xenopus laevis)	Cer1	1.33626	0.00641822
1441884_x_at	chemokine (C-X3-C motif) ligand 1	Cx3cl1	1.33585	0.00448359
1432670_at	RIKEN cDNA 9030420N05 gene	9030420N05Rik	1.33502	0.0139451
1448894_at	aldo-keto reductase family 1, member B8	Akr1b8	1.33182	0.00426917
1435671_at	mirror-image polydactyly gene 1 homolog (human)	Mipol1	1.33155	0.0149957
1433731_at	insulin-like growth factor 2 mRNA binding protein 3	Igf2bp3	1.3315	0.00810471
1424451_at	acetyl-Coenzyme A acyltransferase 1B	Acaa1b	1.33101	0.0273422
1447505_at	RIKEN cDNA 1700020G03 gene	1700020G03Rik	1.33092	0.00704904
1443413_s_at	transient receptor potential cation channel, subfamily M, member 5	Trpm5	1.32762	0.00393621
1458326_at	polymerase (RNA) II (DNA directed) polypeptide E	Polr2e	1.32617	0.014623
1421447_at	one cut domain, family member 1	Onecut1	1.32291	0.00484153
1444046_at	shisa homolog 7 (Xenopus laevis)	Shisa7	1.32264	0.016802
1427130_x_at	thymus, brain and testes associated	Tbata	1.32224	0.0413929
1450193_at	hyperpolarization-activated, cyclic nucleotide-gated K+ 1	Hcn1	1.32204	0.0116886
1438511_a_at	RIKEN cDNA 1190002H23 gene	1190002H23Rik	1.32009	0.00534057
1448105_at	protamine 2	Prm2	1.31981	0.0360982
1441483_at	SLIT and NTRK-like family, member 2	Slitrk2	1.31927	0.0286119
1421567_at	neuronal PAS domain protein 3	Npas3	1.3191	0.0088943
1453896_at	PDZ domain containing 2	Pdzd2	1.31909	0.0323681
1426766_at	RIKEN cDNA 6330403K07 gene	6330403K07Rik	1.31901	0.00480312
1437952_at	expressed sequence AU040096	AU040096	1.31824	0.00935197
1442637_at	intersectin 1 (SH3 domain protein 1A)	Itsn1	1.31754	0.00567598
1426615_s_at	N-myc downstream regulated gene 4	Ndrg4	1.31692	0.0150445	1.82, P<0.02
1434700_at	RIKEN cDNA 6030408C04 gene	6030408C04Rik	1.3161	0.0219419
1436672_at, 1449514_at	G protein-coupled receptor kinase 5	Grk5	1.31504	0.00733125	0.99, NS
1433000_at	RIKEN cDNA 1700019L13 gene	1700019L13Rik	1.31405	0.0228969
1425247_a_at	immunoglobulin heavy constant mu	Ighm	1.31334	0.00667233
1427497_at	RIKEN cDNA 2610015P09 gene	2610015P09Rik	1.31313	0.011836
1443286_at	expressed sequence AU019754	AU019754	1.31187	0.00678138
1444078_at	CD8 antigen, alpha chain	Cd8a	1.31152	0.0118497
1415938_at	serine peptidase inhibitor, Kazal type 3	Spink3	1.31118	0.0461552
1442508_at	protein interacting with cyclin A1	Proca1	1.3107	0.0199224
1450802_at	protease, serine, 28	Prss28	1.31062	0.00656778
1439613_at	adenylate cyclase 10	Adcy10	1.30999	0.00710976
1449656_at	RIKEN cDNA D930048N14 gene	D930048N14Rik	1.30952	0.0234098
1455998_at	zinc finger, BED domain containing 6	Zbed6	1.30949	0.0147158
1428513_at	calcium binding and coiled coil domain 1	Calcoco1	1.30837	0.00731376
1425120_x_at	interferon, alpha-inducible protein 27 like 2B	Ifi27l2b	1.30633	0.00621317
1436592_at	zinc finger protein 811	Zfp811	1.30593	0.0053415
1449644_at	T cell receptor alpha variable 12-1	Trav12-1	1.30516	0.0191951
1432556_a_at	RIKEN cDNA 3100002J23 gene	3100002J23Rik	1.30417	0.035133
1442968_at	DNA segment, Chr 9, ERATO Doi 241, expressed	D9Ertd241e	1.30392	0.00851441
1427656_at	T-cell receptor beta	Tcrb-V8.2	1.30354	0.00722829
1429811_at	asunder, spermatogenesis regulator	Asun	1.30224	0.0294966
1431601_at	rhabdoid tumor deletion region gene 1	Rtdr1	1.30164	0.0264497
1425318_a_at	transmembrane protein 116	Tmem116	1.30161	0.0457593
1432769_at	solute carrier family 44, member 1	Slc44a1	1.30149	0.0092048
1449133_at	small proline-rich protein 1A	Sprr1a	1.30092	0.00907872
1435159_at	RIKEN cDNA 9430038I01 gene	9430038I01Rik	1.30061	0.0077032
1430508_at	RIKEN cDNA 1700084F23 gene	1700084F23Rik	1.30035	0.0101085
1459366_at	RGM domain family, member B	Rgmb	1.30027	0.0266145
1424841_s_at	ribokinase	Rbks	1.30009	0.0117285
1459083_at	RIKEN cDNA A330084C13 gene	A330084C13Rik	0.768835	0.0134522
1443399_at	expressed sequence AU021001	AU021001	0.768564	0.0147996
1452751_at	early B cell factor 3	Ebf3	0.768494	0.00918597
1435695_a_at	gamma-glutamyl cyclotransferase	Ggct	0.768492	0.0302166
1451336_at	lectin, galactose binding, soluble 4	Lgals4	0.768424	0.0254911
1457292_at	TATA box binding protein (Tbp)-associated factor, RNA polymerase I, D	Taf1d	0.768385	0.00795894
1435877_at	serine/threonine kinase 38 like	Stk38l	0.768365	0.0244143
1451793_at	kelch-like 24	Klhl24	0.767246	0.00741477
1424719_a_at	microtubule-associated protein tau	Mapt	0.767224	0.0267282
1418442_at	exportin 1 CRM1 homolog (yeast)	Xpo1	0.766772	0.010212
1422666_at	Casitas B-lineage lymphoma c	Cblc	0.76641	0.0157665
1426932_at	DNA segment, Chr 19, Brigham & Women's Genetics 1357 expressed	D19Bwg1357e	0.766109	0.00642197
1448574_at	NME/NM23 nucleoside diphosphate kinase 6	Nme6	0.765406	0.00764452
1442222_at	interferon (alpha and beta) receptor 1	Ifnar1	0.765159	0.038006
1443928_at	cytohesin 1 interacting protein	Cytip	0.764878	0.0286442
1439580_at	RIKEN cDNA B930053N05 gene	B930053N05Rik	0.764778	0.0204203
1429694_at	RIKEN cDNA 4930402H24 gene	4930402H24Rik	0.764085	0.0179929
1417613_at	immediate early response 5	Ier5	0.764041	0.0458835
1433148_at	RIKEN cDNA 4930513N20 gene	4930513N20Rik	0.763805	0.0189918
1420665_at	integrin beta 3 binding protein (beta3-endonexin)	Itgb3bp	0.763597	0.0284535
1428233_at	cleavage and polyadenylation specific factor 6	Cpsf6	0.763491	0.0186099
1421070_at	suppressor of Ty 20	Supt20	0.763183	0.0121206
1439641_at	uncharacterized LOC553090	LOC553090	0.763075	0.00976281
1425701_a_at	regulator of G-protein signaling 3	Rgs3	0.762399	0.0329132
1441522_at	DCN1 defective in cullin neddylation 1	Dcun1d2	0.762318	0.0207365
1423845_at	cold shock domain containing C2, RNA binding	Csdc2	0.761538	0.00599282
1438035_at	regulator of microtubule dynamics 2	Rmdn2	0.761368	0.0252222
1442866_at	RCSD domain containing 1	Rcsd1	0.761159	0.0271032
1456181_at	WD repeat domain 91	Wdr91	0.760803	0.00979894
1427205_x_at	centrosomal protein 112	Cep112	0.760728	0.0344273
1423423_at	protein disulfide isomerase associated 3	Pdia3	0.760633	0.00977499
1455863_at	spermatogenesis associated 5-like 1	Spata5l1	0.759822	0.0258318
1454112_a_at	HAUS augmin-like complex, subunit 2	Haus2	0.7597	0.0340287
1421895_at	eukaryotic translation initiation factor 2, subunit 3, structural gene X-linked	Eif2s3x	0.759533	0.0275147
1455952_at	ADP-ribosylhydrolase like 1	Adprhl1	0.759305	0.00877835
1457534_at	predicted gene, 19710	Gm19710	0.758819	0.0482362
1449067_at	solute carrier family 2 (facilitated glucose transporter), member 2	Slc2a2	0.758737	0.0106743
1445048_at	bromodomain adjacent to zinc finger domain, 2B	Baz2b	0.758482	0.0127877
1442352_at	RIKEN cDNA 9430091N11 gene	9430091N11Rik	0.758312	0.00812573
1438031_at	RAS, guanyl releasing protein 3	Rasgrp3	0.757765	0.0465277
1424459_at	lysophosphatidylcholine acyltransferase 1	Lpcat1	0.75724	0.0249659
1432052_at	exosome component 1	Exosc1	0.756991	0.0255941
1451518_at	zinc finger protein 709	Zfp709	0.75682	0.0222196
1422692_at	SUB1 homolog (S. cerevisiae)	Sub1	0.756774	0.0315013
1459478_at	expressed sequence AA408396	AA408396	0.75634	0.0174439
1457081_at	RIKEN cDNA D630038D15 gene	D630038D15Rik	0.756244	0.00670438
1422444_at	integrin alpha 6	Itga6	0.755485	0.0292084
1443986_at	cell division cycle 73, Paf1/RNA polymerase II complex component	Cdc73	0.755184	0.00951405
1434325_x_at	protein kinase, cAMP dependent regulatory, type I beta	Prkar1b	0.754486	0.019591
1434218_at	proline rich 14-like	Prr14l	0.754267	0.00952274
1458208_s_at	methylcrotonoyl-Coenzyme A carboxylase 1 (alpha)	Mccc1	0.754266	0.0219141
1441145_at	PHD finger protein 21A	Phf21a	0.753868	0.0130155
1436487_x_at	F-box and WD-40 domain protein 2	Fbxw2	0.753667	0.0497857
1421218_at, 1437863_at	butyrylcholinesterase	Bche	0.753339	0.0189846
1439837_at, 1457472_at	trinucleotide repeat containing 15	Tnrc15	0.753337	0.00923878
1437009_a_at	zinc finger protein 364	Zfp364	0.752785	0.0109506
1425115_at	retinoblastoma binding protein 6	Rbbp6	0.751552	0.00470485
1426950_at	poly (ADP-ribose) polymerase family, member 16	Parp16	0.751421	0.0401181
1431097_at	Ral GTPase activating protein, alpha subunit 1	Ralgapa1	0.751293	0.0150942
1427044_a_at	amphiphysin	Amph	0.751038	0.0358282
1430692_a_at	sel-1 suppressor of lin-12-like (C. elegans)	Sel1l	0.750521	0.0106279
1416028_a_at	hematological and neurological expressed sequence 1	Hn1	0.749262	0.00737767
1453617_at	zinc finger, RAN-binding domain containing 3	Zranb3	0.748157	0.0134811
1453078_at	RIKEN cDNA 8430408J07 gene	8430408J07Rik	0.747131	0.0320602
1453904_at	coiled-coil domain containing 146	Ccdc146	0.747074	0.00651729
1452350_at	bromodomain containing 8	Brd8	0.746818	0.00967907
1427489_at	integrin alpha 8	Itga8	0.745432	0.00393082
1453490_at	spindle assembly 6 homolog (C. elegans)	Sass6	0.744292	0.0272099
1457781_at	KCNQ1 overlapping transcript 1	Kcnq1ot1	0.743463	0.0197083
1417884_at	solute carrier family 16 (monocarboxylic acid transporters), member 6	Slc16a6	0.743291	0.0268078
1426543_x_at	endonuclease domain containing 1	Endod1	0.743184	0.0151345
1439839_at	RIKEN cDNA D130051D11 gene	D130051D11Rik	0.742126	0.0113881
1452623_at	zinc finger protein 759	Zfp759	0.742067	0.0400243
1442143_at	anoctamin 4	Ano4	0.741025	0.0118637
1457338_at	protein phosphatase 1, regulatory (inhibitor) subunit 12B	Ppp1r12b	0.74094	0.00528629
1430196_at	RIKEN cDNA 8430408J09 gene	8430408J09Rik	0.739991	0.0109095
1435213_at	NHL repeat containing 1	Nhlrc1	0.739786	0.0181658
1427375_at	tRNA methyltransferase 10A	Trmt10a	0.73926	0.0113809
1435665_at	tripartite motif-containing 30D	Trim30d	0.739234	0.00703365
1423062_at	insulin-like growth factor binding protein 3	Igfbp3	0.738197	0.00733671
1443915_at	mitochondrial ribosomal protein L47	Mrpl47	0.737644	0.0202321
1426440_at	dehydrogenase/reductase (SDR family) member 7	Dhrs7	0.737384	0.00687543
1420363_at	BCL2-interacting killer	Bik	0.736736	0.0303739
1440998_at	zinc finger SWIM-type containing 8	Zswim8	0.736581	0.00327481
1431043_at	kelch repeat and BTB (POZ) domain containing 5	Kbtbd5	0.736343	0.00991859
1456611_at	RIKEN cDNA D430015B01 gene	D430015B01Rik	0.735816	0.00539079
1429639_at	glycerophosphocholine phosphodiesterase GDE1 homolog (S. cerevisiae)	Gpcpd1	0.735739	0.00462177
1432880_at	RIKEN cDNA 6820402A03 gene	6820402A03Rik	0.735626	0.00480737
1415865_s_at	2,3-bisphosphoglycerate mutase	Bpgm	0.735496	0.0242829
1430170_at	Bardet-Biedl syndrome 10 (human)	Bbs10	0.735303	0.0373229
1420123_at	T-cell leukemia translocation altered gene	Tcta	0.735149	0.00360025
1441507_at	spectrin beta, non-erythrocytic 1	Sptbn1	0.734501	0.0274919
1423266_at	RIKEN cDNA 2810405K02 gene	2810405K02Rik	0.73443	0.0108465
1417045_at	BH3 interacting domain death agonist	Bid	0.733687	0.00672078
1444408_at	RIKEN cDNA B130040O20 gene	B130040O20Rik	0.733516	0.02814
1451212_at	centrosomal protein 85	Cep85	0.732977	0.00441787
1426971_at	ubiquitin-like modifier activating enzyme 7	Uba7	0.732793	0.00991581
1456659_at	hypothetical LOC552902	LOC552902	0.732429	0.00508327
1429399_at	ring finger protein 125	Rnf125	0.732357	0.0463951
1433942_at	myosin VI	Myo6	0.731931	0.0208519
1433652_at	immunoglobulin superfamily, member 1	Igsf1	0.731445	0.00677167
1455186_a_at	RIKEN cDNA 1190003J15 gene	1190003J15Rik	0.73125	0.0316059
1444139_at	DNA-damage-inducible transcript 4-like	Ddit4l	0.730928	0.0123554
1430151_at	nischarin	Nisch	0.73035	0.0267709
1444245_at	RIKEN cDNA B230118H07 gene	B230118H07Rik	0.73008	0.0196525
1418540_a_at, 1418539_a_at	protein tyrosine phosphatase receptor type	Ptpre	0.728974	0.00234733
1429560_at	zinc finger protein 422	Zfp422-rs1	0.727703	0.00310866
1419033_at	RIKEN cDNA 2610018G03 gene	2610018G03Rik	0.727699	0.0295017
1427942_at	peptidylglycine alpha-amidating monooxygenase COOH-terminal interactor	Pamci	0.727131	0.0175325
1445081_at	suppressor of cancer cell invasion	Scai	0.727007	0.00356203
1449885_at, 1420514_at	transmembrane protein 47	Tmem47	0.726917	0.0147661
1416064_a_at	heat shock protein 5	Hspa5	0.726857	0.0341393
1423615_at	ring finger protein 115	Rnf115	0.726642	0.0033345
1421898_a_at, 1421899_a_at	major histocompatibility complex class I-related	Mr1	0.726621	0.010054
1428929_s_at	solute carrier family 25 (mitochondrial carrier phosphate carrier)	Slc25a26	0.726615	0.008904
1424768_at	caldesmon 1	Cald1	0.725616	0.0104996
1442358_at	expressed sequence AA409587	AA409587	0.725204	0.0232835
1428809_at	RIKEN cDNA 1810010H24 gene	1810010H24Rik	0.725104	0.0157621
1430195_at	RIKEN cDNA 2810043O03 gene	2810043O03Rik	0.72505	0.00769441
1450076_at	RIKEN cDNA 4933411K20 gene	4933411K20Rik	0.724743	0.0180016
1416147_at	heat shock protein 4	Hspa4	0.723763	0.0351605
1441170_a_at	disabled 2 interacting protein	Dab2ip	0.722706	0.0077607
1453010_at	IWS1 homolog (S. cerevisiae)	Iws1	0.722472	0.0260122
1459219_at	Rap guanine nucleotide exchange factor (GEF) 1	Rapgef1	0.721891	0.00573447
1452483_a_at	CD44 antigen	Cd44	0.719604	0.0299318
1443603_at	protein-L-isoaspartate (D-aspartate) O-methyltransferase domain containing 1	Pcmtd1	0.718659	0.0255025
1456259_at	integrator complex subunit 10	Ints10	0.718591	0.0105508
1435170_at	TSR2 20S rRNA accumulation	Tsr2	0.718279	0.0162009
1450231_a_at	X-linked inhibitor of apoptosis	Xiap	0.71817	0.00522235
1419690_at	RIKEN cDNA 2610002M06 gene	2610002M06Rik	0.718093	0.00415275
1440443_at	RIKEN cDNA E030016H06 gene	E030016H06Rik	0.718031	0.00449672
1415868_at	chaperonin containing Tcp1, subunit 4 (delta)	Cct4	0.717595	0.00433799
1433716_x_at	glial cell line derived neurotrophic factor family receptor alpha 2	Gfra2	0.716147	0.0427663
1434675_at	RIKEN cDNA 1700065O13 gene	1700065O13Rik	0.71532	0.00284717
1435331_at	pyrin and HIN domain family, member 1	Pyhin1	0.71497	0.0313414
1422901_at	meningioma expressed antigen 5 (hyaluronidase)	Mgea5	0.712721	0.00719386
1452042_a_at	transmembrane protein 144	Tmem144	0.712409	0.01545
1418148_at	abhydrolase domain containing 1	Abhd1	0.712245	0.0181084
1416859_at	FK506 binding protein 3	Fkbp3	0.711944	0.0028362
1434097_at	cDNA sequence D10627	D10627	0.711505	0.0226061
1451675_a_at	aminolevulinic acid synthase 2, erythroid	Alas2	0.709787	0.0436164
1443231_at	membrane associated guanylate kinase, WW and PDZ domain containing 1	Magi1	0.709728	0.00605395
1449818_at	ATP-binding cassette sub-family B (MDR/TAP)	Abcb4	0.708523	0.0029691
1417625_s_at	chemokine (C-X-C motif) receptor 7	Cxcr7	0.708295	0.00242517
1420191_s_at	transmembrane protein 191C	Tmem191c	0.706655	0.0299258
1441779_at	RIKEN cDNA 9530006C21 gene	9530006C21Rik	0.706205	0.0269324
1436920_at	protocadherin 17	Pcdh17	0.706016	0.038614
1449330_at	PDZ domain containing 3	Pdzd3	0.70504	0.030954
1441359_at	zinc finger CCHC domain containing 11	Zcchc11	0.703216	0.00602714
1431248_at	RIKEN cDNA 5031426D15 gene	5031426D15Rik	0.70318	0.00197425
1453434_at	RIKEN cDNA 1110019D14 gene	1110019D14Rik	0.702495	0.00444053
1453424_at	FYVE and coiled-coil domain containing 1	Fyco1	0.701342	0.00744882
1423016_a_at	glycophorin A	Gypa	0.700986	0.0475484
1444811_at	SEC62 homolog (S. cerevisiae)	Sec62	0.700354	0.0382127
1460629_at	tripartite motif-containing 16	Trim16	0.694541	0.0199067
1452656_at	zinc finger, DHHC domain containing 2	Zdhhc2	0.693768	0.00686768
1417205_at	KDEL (Lys-Asp-Glu-Leu) endoplasmic reticulum protein retention receptor 2	Kdelr2	0.693343	0.00913774
1436058_at	radical S-adenosyl methionine domain containing 2	Rsad2	0.692309	0.0123509
1436194_at	PRELI domain containing 2	Prelid2	0.691632	0.00453671
1436200_at	LON peptidase N-terminal domain and ring finger 3	Lonrf3	0.687651	0.00546494
1445562_at	zinc finger and BTB domain containing 16	Zbtb16	0.686363	0.00674346
1425996_a_at	helicase-like transcription factor	Hltf	0.686193	0.0240017
1459344_at	RIKEN cDNA 9630019E01 gene	9630019E01Rik	0.683581	0.0485993
1423648_at	protein disulfide isomerase associated 6	Pdia6	0.682399	0.0181332
1427526_at	FGFR1 oncogene partner 2	Fgfr1op2	0.682048	0.030259
1449356_at	ankyrin repeat and SOCs box-containing protein 5	Asb5	0.681891	0.0142219
1430436_at	family with sequence similarity 115, member A	Fam115a	0.680435	0.00698567
1453688_at	CWF19-like 2, cell cycle control (S. pombe)	Cwf19l2	0.680057	0.00862951
1441632_at	RIKEN cDNA C130079B09 gene	C130079B09Rik	0.678432	0.0230839
1440781_at	RIKEN cDNA B830007D08 gene	B830007D08Rik	0.674287	0.0488026
1436595_at	RNA binding motif protein 34	Rbm34	0.673019	0.0154357
1438040_a_at, 1415889_a_at	heat shock protein 90kDa beta (Grp94) member 1	Hsp90b1	0.672096	0.00585094
1435831_at	uroplakin 1B	Upk1b	0.671363	0.0465585
1439572_at	R3H domain containing 1	R3hdm1	0.669555	0.00371835
1417481_at	receptor (calcitonin) activity modifying protein 1	Ramp1	0.669058	0.0128863
1445866_at	microtubule associated serine/threonine kinase family member 4	Mast4	0.668817	0.00376143	0.53, NS
1454104_a_at	solute carrier family 16 (monocarboxylic acid transporters), member 9	Slc16a9	0.667362	0.00984879
1425518_at	Rap guanine nucleotide exchange factor (GEF) 4	Rapgef4	0.667128	0.00176171
1446148_x_at, 1442745_x_at	RNA binding motif protein 39	Rbm39	0.666703	0.00385412
1440330_at	histone cluster 1, H1e	Hist1h1e	0.666696	0.0176499
1443504_at	hypothetical protein E330022O07	E330022O07	0.665897	0.0021062
1416390_at	regulator of chromosome condensation (RCC1) and BTB (POZ) domain containing protein 2	Rcbtb2	0.665249	0.00760923
1456640_at	SH3 domain containing ring finger 2	Sh3rf2	0.664586	0.00566648
1445765_at	RIKEN cDNA 9430011C21 gene	9430011C21Rik	0.662202	0.00349635
1421215_a_at, 1426457_at	sarcolemma associated protein	Slmap	0.660996	0.00880101
1416832_at	solute carrier family 39 (metal ion transporter) member 8	Slc39a8	0.660358	0.000769462
1429688_at	aryl hydrocarbon receptor nuclear translocator-like 2	Arntl2	0.660345	0.00154206
1428748_at	RIKEN cDNA 5830428H23 gene	5830428H23Rik	0.66009	0.0486086
1433242_at	RIKEN cDNA 5830415B17 gene	5830415B17Rik	0.659741	0.0103103
1452426_x_at, 1439301_at, 1439906_at, 1447457_at, 1446836_at, 1446031_at, 1458249_at, 1437584_at, 1445831_at, 1441233_at, 1443905_at, 1447891_at	Transcribed locus		0.659528	0.00128707
1426991_at, 1453020_at	RIKEN cDNA 1810048J11 gene	1810048J11Rik	0.656266	0.00445173
1442992_at	uncharacterized LOC403343	130004C03	0.656004	0.00624642
1449083_at, 1418459_at	coiled-coil domain containing 91	Ccdc91	0.655917	0.00682498
1422155_at	histone cluster 2 H3c2	Hist2h3c2	0.655388	0.00321028
1455399_at	connector enhancer of kinase suppressor of Ras 1	Cnksr1	0.655213	0.00809505
1422631_at	aryl-hydrocarbon receptor	Ahr	0.654628	0.00729857
1416008_at, 1416007_at	special AT-rich sequence binding protein 1	Satb1	0.651444	0.000766344
1417172_at	ubiquitin-conjugating enzyme E2L 6	Ube2l6	0.649496	0.0142937
1427293_a_at	autism susceptibility candidate 2	Auts2	0.646739	0.0170947
1439276_at	adenosine deaminase, RNA-specific	Adar	0.646592	0.0303158
1447322_at	LIM and senescent cell antigen like domains 2	Lims2	0.642989	0.0432934
1424143_a_at	chromatin licensing and DNA replication factor 1	Cdt1	0.642513	0.00984844
1437150_at	RIKEN cDNA 1700012H17 gene	1700012H17Rik	0.641326	0.000511151
1418206_at	stromal cell-derived factor 2-like 1	Sdf2l1	0.640457	0.00611345
1444550_at	coiled-coil domain containing 167	Ccdc167	0.633779	0.0432406
1430485_at	transient receptor potential cation channel, subfamily C, member 2	Trpc2	0.631237	0.00273691
1428921_at	RIKEN cDNA 2810021B07 gene	2810021B07Rik	0.628438	0.0430502
1431000_at	G patch domain containing 11	Gpatch11	0.61406	0.00853659
1430991_at	RIKEN cDNA 1810014B01 gene	1810014B01Rik	0.612183	0.0353809
1419082_at	serine (or cysteine) peptidase inhibitor, clade B, member 2	Serpinb2	0.609995	0.0281061
1451418_a_at	splA/ryanodine receptor domain and SOCS box containing 4	Spsb4	0.608654	0.0129746
1450826_a_at	serum amyloid A 3	Saa3	0.603659	0.0130927
1424097_at, 1441891_x_at, 1424098_at, 1441091_at, 1440354_at	ELOVL family member 7, elongation of long chain fatty acids (yeast)	Elovl7	0.602574	0.000568052
1418163_at, 1442827_at, 1418162_at	toll-like receptor 4	Tlr4	0.601246	0.000559866	1.32, NS
1455831_at	fusion	Fus	0.598387	0.015999
1419234_at	helicase (DNA) B	Helb	0.594078	0.00120966
1454838_s_at	expressed sequence AW548124	AW548124	0.593432	0.0110442
1448889_at, 1428111_at	solute carrier family 38 member 4	Slc38a4	0.578149	0.000188592
1426988_at	kelch domain containing 5	Klhdc5	0.572951	0.00882552
1444494_at	kelch repeat and BTB (POZ) domain containing 10	Kbtbd10	0.563819	0.029837
1438431_at, 1419748_at	ATP-binding cassette sub-family D (ALD)	Abcd2	0.561382	0.00772394
1436145_at	RIKEN CDNA 2610101N11 GENE	2610101N11Rik	0.554542	0.0027466
1427167_at	armadillo repeat containing X-linked 4	Armcx4	0.550649	0.0159354
1448735_at, 1455393_at, 1441326_at, 1417494_a_at, 1417497_at, 1448734_at, 1417495_x_at, 1417496_at	ceruloplasmin	Cp	0.525291	0.00205979	1.09, NS
1439761_x_at	RIKEN cDNA D830026I12 gene	D830026I12Rik	0.516235	0.000483399
1455346_at	mannan-binding lectin serine peptidase 1	Masp1	0.508623	0.000101441
1418848_at, 1418849_x_at	aquaporin 7	Aqp7	0.493462	0.00107953
1456359_at	peptidylprolyl isomerase domain and WD repeat containing 1	Ppwd1	0.491502	0.0010615
1423183_at, 1435851_at	leucine-rich repeat LGI family member 1	Lgi1	0.473458	0.000123104
1435186_s_at, 1435185_at, 1429129_at	leucine rich repeat and coiled-coil domain containing 1	Lrrcc1	0.455229	0.0014354
1429335_at	small nuclear RNA activating complex polypeptide 1	Snapc1	0.440901	3.96923e-05
1423084_at, 1437433_at, 1437644_at	UDP-Gal:betaGlcNAc beta 1,3-galactosyltransferase, polypeptide 2	B3galt2	0.408709	0.000260989
1436240_at	RIKEN cDNA B230214O09 gene	B230214O09Rik	0.395926	0.000293784
